# Supplementary material for: Chemical Compatibility of Li1.3Al0.3Ti1.7(PO4)3 Solid-State Electrolyte Co-Sintered with Li4Ti5O12 Anode for Multilayer Ceramic Lithium Batteries
Source: Materials (Basel). 2025 Feb 15;18(4):851. doi: 10.3390/ma18040851 (PMC11857131; doi:10.3390/ma18040851)
Supplement: Supplementary file 1 [file materials-18-00851-s001.zip]

Archive with 1 entries (1 files):
- materials-3475372-supplementary.pdf
